# Supplementary material for: Case report: Management and long-term ophthalmic sequelae of monogenean ocular infestation in cownose rays (Rhinoptera bonasus)
Source: Front Vet Sci. 2024 Jun 19;11:1401141. doi: 10.3389/fvets.2024.1401141 (PMC11223448; doi:10.3389/fvets.2024.1401141)
Supplement: Supplementary file 1 [file Table_1.XLSX]

## Sheet: Sheet1
Individual	ID Number	Sex	Eye	Corneal rupture at presentation (Y/N)?	Cornea	Anterior Chamber	Iris	Lens	Fundus
1	620010	M	OD	Y	Moderate axial fibrosis	Normal	Normal	Axial anterior cortical incipient cataract	Normal
			OS	Y	Mild axial fibrosis	Normal	Anterior synechia	Normal	Normal
2	620012	F	OD	Y	Severe axial fibrosis	Normal	Posterior synechia	Axial anterior cortical incipient cataract	Normal
			OS	Y	Severe diffuse fibrosis	White fibrotic strands within AC	Normal	Axial anterior incipient cortical cataract	Hazy view - normal
3	620013	M	OD	Y	Moderate axial fibrosis	Normal	Normal	Normal	Normal
			OS	Y	Severe axial fibrosis	Normal	Dyscoria, synechia	Axial anterior immature cortical cataract	Normal
4	620015	M	OD	Y	Moderate axial fibrosis	Normal	Posterior synechia; dyscoria	Axial anterior cortical incipient cataract	Normal
			OS	Y	Moderate axial fibrosis	Shallow chamber temporally	Anterior synechia	Axial anterior cortical incipient cataract	Normal
5	620016	M	OD	Y	Mild axial fibrosis	Normal	Posterior synechia; dyscoria	Axial anterior cortical incipient cataract	Normal
			OS	Y	Conical axial cornea (+/- bullae) with moderate fibrosis and axial endothelial pigment deposition	Shallow chamber axially	Anterior synechia	Axial anterior cortical incipient cataract	Hazy view - normal
6	620020	M	OD	N	Severe axial fibrosis	Shallow chamber axially	Severe dyscoria, iris hyperpigmentation	Axial anterior cortical immature cataract	Hazy view - normal
			OS	Y	Severe axial fibrosis	Normal	Dyscoria	Axial anterior cortical incipient cataract	Normal
7	620021	M	OD	Y	Mild diffuse fibrosis	Normal	Normal	Normal	Normal
			OS	Y	Trace axial fibrosis	Normal	Normal	Axial anterior cortical incipient cataract	Normal
8	620024	M	OD	N	Moderate axial fibrosis	Normal	Normal	Axial anterior cortical immature cataract	Normal
			OS	Y	Moderate axial fibrosis	Shallow axially	Anterior synechia crossing pupil margin	Axial anterior cortical incipient cataract	Normal
9	619012	M	OD	N	Mild axial fibrosis	Normal	Normal	Normal	Normal
			OS	Y	Mild axial fibrosis	Normal	Normal	Normal	Normal
